# Supplementary material for: Pipeline to Design Inbred Lines and F1 Hybrids of Leaf Chicory (Radicchio) Using Male Sterility and Genotyping-by-Sequencing
Source: Plants (Basel). 2023 Mar 9;12(6):1242. doi: 10.3390/plants12061242 (PMC10055022; doi:10.3390/plants12061242)
Supplement: Supplementary file 1 [file plants-12-01242-s001.zip]

Archive with 2 entries (2 files):
- RADseq_CAPS_radicchio_Supplementary_Figures.pptx
- RADseq_CAPS_radicchio_Supplementary_Tables.xlsx
